# Supplementary material for: Construction of a public health emergency information system framework: A case study of Zhuhai city, China
Source: PLoS One. 2026 Jun 5;21(6):e0350917. doi: 10.1371/journal.pone.0350917 (PMC13240892; doi:10.1371/journal.pone.0350917)
Supplement: S1 File — S1 Table. First-level indicators: Importance scores. S2 Table. Second-level indicators (city and district systems): Importance scores. S3 Table. Second-level indicators (city, district, and town/street-level systems): Importance scores. S4 Table. First-level indicators: Feasibility scores. S5 Table. Second-level indicators (city and district systems): Feasibility scores. S6 Table. Second-level indicators (city, district, and town/street-level systems): Feasibility scores. S7 Table. Second-level indicators (city and district systems): Comprehensive scores. S8 Table. Second-level indicators (city, district, and town/street-level systems): Comprehensive scores. (XLSX) [file pone.0350917.s001.xlsx]

## Sheet: S1 Table
S1 Table. Round 1 Delphi consultation results: Importance score statistics for first-level indicators.
First level Indicator			Expert 1	Expert 2	Expert 3	Expert 4	Expert 5	Expert 6	Expert 7	Expert 8	Expert 9	Expert 10	Expert 11	Expert 12	Expert 13	Expert 14	Expert 15	Expert 16	Expert 17	Expert 18	Expert 19	Expert 20	Expert 21	Expert 22	Expert 23	Expert 24	Expert 25	Expert 26	Expert 27	Expert 28	Expert 29	Expert 30	Expert 31	Expert 32	Expert 33	Expert 34	Expert 35	Expert 36	Expert 37	Expert 38	standard deviation	mean value	Coefficient of variation
1. Daily office work			5	3	4	1	5	5	5	5	5	3	3	2	3	2	5	4	4	3	1	1	5	3	4	4	4	4	5	1	4	3	3	2	5	5	4	5	5	1	1.38782	3.57895	0.387772
2.Emergency preparedness			5	4	5	5	5	5	5	5	5	4	4	5	5	5	5	5	4	3	2	2	5	5	5	4	5	5	5	3	4	4	3	2	5	5	4	5	5	4	0.942138	4.36842	0.21567
3.Monitoring and early warning			4	5	4	5	5	5	5	5	5	4	4	5	5	5	5	5	4	5	5	5	5	3	5	5	5	5	5	5	5	3	4	2	5	5	5	5	5	1	0.921144	4.55263	0.202332
4.Emergency response			5	5	5	5	5	5	5	5	5	5	5	4	5	5	5	5	4	5	4	4	5	4	5	3	5	5	5	5	5	2	5	5	5	5	5	5	5	5	0.644486	4.73684	0.136058
5. Decision analysis			3	5	5	5	5	5	5	5	5	4	3	5	5	5	2	5	4	5	3	3	5	4	5	5	5	4	5	4	4	2	4	4	5	5	4	5	5	3	0.908706	4.34211	0.209278
6.Event Management			5	5	4	4	5	5	5	5	5	5	5	3	5	5	5	3	5	5	5	5	5	3	5	4	5	5	5	4	4	5	4	5	5	5	4	5	5	3	0.679406	4.60526	0.147528
7.Reserve Management			4	3	4	4	5	5	5	5	5	4	4	5	5	3	2	5	4	4	1	1	5	4	5	4	4	5	5	5	4	3	3	5	5	5	4	5	5	3	1.09473	4.13158	0.264967
8.System management			5	3	4	4	5	5	5	5	5	4	4	5	5	3	3	5	4	5	3	3	5	4	5	5	4	4	5	2	4	3	3	2	5	5	4	5	5	3	0.945153	4.15789	0.227315
S2 Table. Round 1 Delphi consultation results: Importance scores of second-level indicators in city and district systems.
First level indicator	Second level indicators	Expert 1	Expert 2	Expert 3	Expert 4	Expert 5	Expert 6	Expert 7	Expert 8	Expert 9	Expert 10	Expert 11	Expert 12	Expert 13	Expert 14	Expert 15	Expert 16	Expert 17	Expert 18	Expert 19	Expert 20	Expert 21	Expert 22	Expert 23	Expert 24	Expert 25	Expert 26	Expert 27	Expert 28	Expert 29	Expert 30	Expert 31	Expert 32	Expert 33	Expert 34	Expert 35	Expert 36	Expert 37	Expert 38	mean value	standard deviation	Coefficient of variation
1. Daily office work	1.1 Notification Bar	5	3	5	4	1	3	5	5	5	4	3	2	5	4	3	5	3	5	3	3	5	3	4	4	4	5	5	1	4	2	3	1	5	5	4	5	5	3	3.78947	1.25543	0.331294
	1.2 Announcement board	2	3	4	4	2	3	5	5	5	4	3	2	5	4	3	5	3	5	3	3	5	3	4	5	4	4	5	1	4	2	3	1	5	5	4	5	5	3	3.71053	1.20602	0.325026
	1.3 Notification column	1	3	3	3	2	3	5	5	5	3	3	2	5	5	3	5	3	5	3	3	5	3	4	4	4	4	5	1	4	2	3	1	5	4	4	5	5	3	3.57895	1.24405	0.347601
2.Emergency preparedness	2.1 Emergency duty (information)	3	4	5	5	5	5	5	5	5	5	5	5	5	5	2	5	5	5	5	5	5	4	5	5	5	5	5	2	5	4	3	2	5	5	4	5	5	3	4.5	0.951528	0.211451
	2.2 Institutional Management	2	3	4	4	3	5	5	5	5	3	4	3	5	5	3	5	4	5	5	5	5	4	5	4	5	5	5	1	4	4	3	1	5	5	4	5	5	3	4.10526	1.13398	0.276227
	2.3 Team Management	2	3	4	4	5	5	5	5	5	5	4	3	5	5	3	5	4	5	5	5	5	4	5	5	5	5	5	3	4	2	3	3	5	5	4	5	5	3	4.28947	0.956002	0.222872
	2.4 Material Management	4	3	5	5	5	5	5	5	5	4	3	4	5	5	2	5	3	5	5	5	5	4	5	4	5	5	5	2	3	1	3	2	5	5	4	5	5	3	4.18421	1.13555	0.271389
	2.5 Knowledge materials	3	4	5	3	5	5	5	5	5	4	4	5	5	5	4	5	4	5	5	5	5	5	5	4	5	5	5	5	4	3	3	5	5	5	4	5	5	5	4.57895	0.683061	0.149174
	2.6 Form Management	4	5	5	5	1	5	5	5	5	2	4	4	5	5	4	5	5	5	5	5	5	4	5	4	5	5	5	1	5	5	3	1	5	5	4	5	5	3	4.31579	1.21043	0.280466
	2.7 Scheduling Management	5	5	5	5	1	5	5	5	5	5	5	2	5	5	4	5	4	5	5	5	5	4	5	3	5	5	5	4	4	4	3	4	5	5	4	5	5	3	4.44737	0.950032	0.213617
	2.8 Emergency Video Training	2	3	4	3	5	5	5	5	5	2	3	2	5	5	5	5	4	5	5	5	5	5	5	5	5	5	5	5	3	2	4	5	5	5	4	5	5	3	4.31579	1.06809	0.247485
	2.9 Offline Training	2	3	4	3	1	5	5	5	5	4	4	2	3	4	5	3	4	5	5	5	5	4	5	4	5	5	5	5	3	3	4	5	5	5	4	5	5	5	4.18421	1.06175	0.253751
	2.10 Emergency drill	2	3	5	5	1	5	5	5	5	4	3	4	5	5	5	5	3	5	1	1	5	4	5	3	5	5	1	2	3	4	3	2	5	5	4	5	5	5	3.89474	1.41018	0.362074
3.Monitoring and early warning	3.1 Daily monitoring	4	5	3	5	5	5	5	5	5	3	5	5	5	5	4	5	4	5	5	5	5	4	5	5	5	5	5	4	5	3	4	4	5	5	4	5	5	3	4.57895	0.683061	0.149174
	3.2 Information Monitoring	4	5	4	4	5	5	5	5	5	4	5	5	5	5	4	5	4	5	5	5	5	4	5	4	5	5	5	4	5	3	4	4	5	5	4	5	5	3	4.57895	0.598718	0.130755
	3.3 Warning Information	1	5	4	4	5	5	5	5	5	5	4	5	5	5	4	5	3	5	5	5	5	4	5	5	5	5	5	5	5	3	4	5	5	5	4	5	5	2	4.52632	0.922302	0.203764
	3.4 Symptom Monitoring and Analysis	1	5	3	3	5	5	5	5	5	3	4	5	5	5	4	5	4	5	5	5	5	4	5	4	5	5	5	4	4	3	4	4	5	5	4	5	5	3	4.36842	0.913001	0.209
	3.5 Infectious Disease Monitoring and Analysis	1	5	4	4	5	5	5	5	5	4	4	5	5	5	5	5	4	5	5	5	5	3	5	4	5	5	5	4	4	3	4	4	5	5	4	5	5	3	4.44737	0.860464	0.193477
	3.6 Medical record monitoring and statistics	1	5	5	5	5	5	5	5	5	3	3	5	5	5	4	5	4	5	5	5	5	4	5	4	5	5	5	4	4	2	4	4	5	5	4	5	5	3	4.42105	0.948158	0.214464
	3.7 Management of Infectious Disease Cases	1	5	4	4	5	5	5	5	5	2	4	5	5	5	4	5	3	5	5	5	5	4	5	3	5	5	5	4	5	5	3	4	5	5	4	5	5	3	4.39474	0.973694	0.221559
	3.8 Online Risk Assessment	3	5	5	5	5	5	5	5	5	4	4	4	4	5	3	4	3	5	5	5	5	4	5	5	5	5	5	4	4	3	3	4	5	5	4	5	5	5	4.47368	0.725476	0.162165
	3.9 Semi quantitative risk assessment	3	5	4	4	5	5	5	5	5	3	3	4	4	5	3	4	3	5	5	5	5	4	5	4	5	5	5	2	4	2	3	2	5	5	4	5	5	3	4.15789	1.00071	0.240677
4.Emergency response	4.1 Event Registration	5	5	5	5	5	5	5	5	5	5	5	5	5	5	5	5	4	5	5	5	5	5	5	5	5	5	5	5	5	5	4	4	5	5	4	5	5	3	4.84211	0.436591	0.0901655
	4.2 Task Management	5	5	5	5	5	5	5	5	5	4	5	3	5	5	5	5	5	5	5	5	5	5	5	4	5	5	5	5	5	5	4	4	5	5	4	5	5	3	4.76316	0.541979	0.113786
	4.3 Disposal Feedback	5	5	5	5	5	5	5	5	5	5	5	3	5	5	5	5	5	5	5	5	5	5	5	5	5	5	5	1	5	5	4	4	5	5	4	5	5	3	4.71053	0.80229	0.170319
	4.4 Event Correction	5	3	5	5	5	5	5	5	5	5	5	3	5	5	5	5	5	5	5	5	5	5	5	4	5	5	5	3	5	5	4	4	5	5	4	5	5	3	4.68421	0.661908	0.141306
	4.5 Disinfection and sterilization map	3	5	5	5	5	5	5	5	5	4	5	4	5	5	5	5	4	5	5	5	5	5	5	4	5	5	1	4	5	4	4	4	5	5	4	5	5	3	4.55263	0.828459	0.181974
	4.6 Reporting of sudden public health emergencies	3	3	5	5	5	5	5	5	5	5	5	5	5	5	5	5	4	5	5	5	5	4	5	4	5	5	5	3	5	5	4	4	5	5	4	5	5	3	4.63158	0.674679	0.145669
	4.7 Event Report	5	5	5	5	5	5	5	5	5	5	5	5	5	5	5	5	4	5	5	5	5	4	5	3	5	5	5	4	5	5	4	4	5	5	4	5	5	3	4.73684	0.554306	0.11702
	4.8 Investigation Summary	5	5	4	4	5	5	5	5	5	5	3	3	5	5	5	5	4	5	5	5	5	4	5	5	5	5	5	5	5	5	4	4	5	5	4	5	5	3	4.65789	0.627148	0.134642
	4.9 Response termination	5	5	5	5	5	5	5	5	5	3	5	3	5	5	5	5	4	5	5	5	5	4	5	4	5	5	5	2	5	5	4	4	5	5	4	5	5	3	4.60526	0.754786	0.163896
5. Decision analysis	5.1 Situation Analysis Chart	3	5	4	2	3	5	5	5	5	3	3	5	5	5	3	5	4	5	5	5	5	4	5	5	4	5	5	5	4	3	3	4	5	5	4	5	5	3	4.31579	0.903604	0.209372
	5.2 On site collection, statistical analysis	3	5	4	4	3	5	5	5	5	3	2	3	5	5	3	5	4	5	5	5	5	4	5	4	4	4	5	5	4	3	3	4	5	5	4	5	5	5	4.28947	0.867051	0.202135
	5.3 On site disposal plan	3	5	4	4	5	5	5	5	5	3	2	5	5	5	3	5	4	5	5	5	5	4	5	5	4	4	5	5	3	3	3	4	5	5	4	5	5	2	4.31579	0.933035	0.216191
	5.4 Auxiliary decision-making for infectious diseases	3	5	4	4	3	5	5	5	5	5	3	5	5	5	3	5	4	5	5	5	5	4	5	4	4	4	5	5	4	3	3	4	5	5	4	5	5	3	4.36842	0.785719	0.179863
	5.5 Chemical Toxic Substances Assisted Decision Making	3	5	4	4	3	5	5	5	5	5	3	5	5	5	3	5	4	5	5	5	5	4	5	4	4	4	5	5	4	3	3	4	5	5	4	5	5	4	4.39474	0.754786	0.171748
	5.6 Food poisoning assisted decision-making	3	5	4	4	3	5	5	5	5	5	3	5	5	5	3	5	3	5	5	5	5	4	5	4	4	4	5	5	4	3	3	4	5	5	4	5	5	4	4.36842	0.785719	0.179863
	5.7 Statistics of Reported Events	3	5	5	5	5	5	5	5	5	3	4	5	5	5	3	5	5	5	5	5	5	4	5	3	4	5	5	5	3	3	3	4	5	5	4	5	5	3	4.44737	0.828459	0.186281
	5.8 Daily monitoring and analysis of dengue fever	3	5	4	5	3	5	5	5	5	2	4	5	5	5	3	5	3	5	5	5	5	4	5	5	4	4	5	5	5	3	3	4	5	5	4	5	5	3	4.36842	0.882902	0.20211
	5.9 Dengue fever emergency monitoring analysis	3	5	5	5	3	5	5	5	5	2	5	5	5	5	3	5	3	5	5	5	5	4	5	4	4	4	5	5	5	3	3	4	5	5	4	5	5	3	4.39474	0.88652	0.201723
	5.10 Time distribution of infectious diseases	3	5	4	5	5	5	5	5	5	4	3	5	5	5	3	5	4	5	5	5	5	4	5	3	4	4	5	5	4	5	3	4	5	5	4	5	5	3	4.44737	0.760418	0.170982
	5.11 Distribution of Infectious Disease Regions	3	5	4	5	5	5	5	5	5	4	3	5	5	5	3	5	4	5	5	5	5	4	5	4	4	4	5	5	4	5	3	4	5	5	4	5	5	3	4.47368	0.725476	0.162165
	5.12 Distribution of Infectious Disease Population	3	5	4	5	5	5	5	5	5	4	3	5	5	5	3	5	4	5	5	5	5	4	5	4	4	4	5	5	4	5	3	4	5	5	4	5	5	3	4.47368	0.725476	0.162165
	5.13 Visualize a picture	3	5	4	4	5	5	5	5	5	3	3	5	5	5	3	5	4	5	5	5	5	4	5	4	4	5	5	5	4	4	3	4	5	5	4	5	5	4	4.44737	0.724004	0.162794
6.Event Management	6.1 Event Query and Management	5	4	5	5	3	5	5	5	5	3	5	3	5	5	5	5	4	5	5	5	5	3	5	5	5	5	5	4	4	5	4	4	5	5	4	5	5	3	4.55263	0.724004	0.15903
7.Reserve Management	7.1 Emergency Resource Statistics Query	4	3	5	5	2	2	5	5	5	4	4	1	5	5	2	5	3	5	5	5	5	4	5	5	4	5	5	5	3	2	3	4	5	5	4	5	5	3	4.13158	1.16645	0.282325
	7.2 Knowledge Data Statistics and Query	4	3	4	5	2	2	5	5	5	4	4	1	5	5	4	5	4	5	5	5	5	4	5	5	5	5	5	5	4	2	3	4	5	5	4	5	5	3	4.23684	1.07639	0.254054
	7.3 Other queries	3	3	4	4	2	2	5	5	5	4	4	4	5	5	1	5	4	5	5	5	5	1	5	1	4	4	5	5	4	2	3	4	5	5	4	5	5	3	3.94737	1.27231	0.322319
8.System management	8.1 Organizational Structure	5	2	4	4	1	1	5	5	5	4	4	5	5	3	1	5	3	5	3	3	5	4	5	5	4	4	5	1	5	4	4	2	5	5	4	5	5	3	3.89474	1.33132	0.341825
	8.2 Module Configuration	5	2	5	5	1	1	5	5	5	3	4	5	5	2	1	5	4	5	4	4	5	4	5	5	4	4	5	1	5	3	4	2	5	5	4	5	5	3	3.94737	1.37443	0.348188
S3 Table. Round 1 Delphi consultation results: Importance scores of second-level indicators in city, district, and town/street-level systems.
First level indicator	Second level indicators	Expert 1	Expert 2	Expert 3	Expert 4	Expert 5	Expert 6	Expert 7	Expert 8	Expert 9	Expert 10	Expert 11	Expert 12	Expert 13	Expert 14	Expert 15	Expert 16	Expert 17	Expert 18	Expert 19	Expert 20	Expert 21	Expert 22	Expert 23	Expert 24	Expert 25	Expert 26	Expert 27	Expert 28	Expert 29	Expert 30	Expert 31	Expert 32	Expert 33	Expert 34	Expert 35	Expert 36	Expert 37	Expert 38	Mean value	Standard deviation	Coefficient of variation
1.Daily office work	1.1 Notification Bar	5	3	5	5	1	3	5	5	5	4	3	2	5	4	2	5	3	5	3	3	3	3	4	1	4	5	5	1	4	2	3	1	5	5	4	5	5	3	3.65789	1.36117	0.372117
	1.2 Announcement board	2	3	5	5	2	3	5	5	5	4	3	2	5	4	2	5	3	5	3	3	3	3	4	1	4	4	5	1	4	2	3	1	5	5	4	5	5	3	3.57895	1.3076	0.365359
	1.3 Notification column	1	3	3	3	2	3	5	5	5	3	3	2	5	5	2	5	3	5	3	3	3	3	4	1	4	4	5	1	4	2	3	1	5	4	4	5	5	3	3.42105	1.3076	0.382221
2.Emergency preparedness	2.1 Emergency duty (information)	3	4	5	5	5	5	5	5	5	5	4	5	5	5	3	5	5	5	5	5	3	4	5	1	5	5	5	2	5	4	4	2	5	5	4	5	5	4	4.39474	1.02771	0.23385
	2.2 Institutional Management	2	3	4	4	3	5	5	5	5	3	4	3	5	5	3	5	4	5	5	5	3	4	5	1	5	5	5	1	4	4	4	1	5	5	4	5	5	4	4.02632	1.21892	0.302739
	2.3 Team Management	2	3	4	4	5	5	5	5	5	5	4	3	5	5	3	5	4	5	5	5	3	4	5	1	5	5	5	3	4	2	4	3	5	5	4	5	5	4	4.18421	1.06175	0.253751
	2.5 Knowledge materials	3	4	5	5	5	5	5	5	5	4	3	5	5	5	4	5	4	5	5	5	3	5	5	5	5	5	5	5	4	3	5	5	5	5	4	5	5	5	4.63158	0.674679	0.145669
	2.7 Scheduling Management	5	5	5	5	1	5	5	5	5	5	4	2	5	5	5	5	4	5	5	5	3	4	5	1	5	5	5	4	4	4	3	4	5	5	4	5	5	5	4.39474	1.07903	0.245527
	2.8 Emergency Video Training	2	3	4	4	5	5	5	5	5	2	2	2	5	5	5	5	4	5	5	5	3	5	5	5	5	5	5	5	3	2	3	5	5	5	4	5	5	4	4.26316	1.10733	0.259743
	2.9 Offline Training	2	3	4	4	1	5	5	5	5	4	3	2	3	4	5	3	4	5	5	5	3	4	5	1	5	5	5	5	3	3	3	5	5	5	4	5	5	5	4.02632	1.19655	0.297181
	2.10 Emergency drill	2	3	4	4	1	5	5	5	5	4	2	4	5	5	5	5	3	5	1	1	3	4	5	1	5	5	5	2	3	4	3	2	5	5	4	5	5	5	3.81579	1.41144	0.369896
3.Monitoring and early warning	3.1 Daily monitoring	4	5	3	5	5	5	5	5	5	3	4	5	5	5	4	5	4	5	5	5	3	4	5	1	5	5	5	4	5	3	4	4	5	5	4	5	5	3	4.39474	0.9165	0.208545
	3.2 Information Monitoring	4	5	4	4	5	5	5	5	5	4	4	5	5	5	4	5	4	5	5	5	3	4	5	1	5	5	5	4	5	3	4	2	5	5	4	5	5	3	4.36842	0.942138	0.21567
	3.3 Warning Information	1	5	3	3	5	5	5	5	5	5	3	5	5	5	4	5	3	5	5	5	3	4	5	1	5	5	5	5	5	3	4	5	5	5	4	5	5	2	4.28947	1.16033	0.270507
4.Emergency response	4.1 Event Registration	5	5	5	5	5	5	5	5	5	5	5	5	5	5	3	5	4	5	5	5	3	5	5	1	5	5	5	5	5	5	4	5	5	5	4	5	5	4	4.68421	0.808912	0.172689
	4.2 Task Management	5	5	4	4	5	5	5	5	5	4	4	3	5	5	3	5	5	5	5	5	3	5	5	1	5	5	5	5	5	5	4	5	5	5	4	5	5	4	4.55263	0.860464	0.189004
	4.3 Disposal Feedback	5	5	5	5	5	5	5	5	5	5	4	3	5	5	3	5	5	5	5	5	3	5	5	1	5	5	5	1	5	5	4	1	5	5	4	5	5	4	4.42105	1.17707	0.266242
	4.4 Event Correction	5	3	5	5	5	5	5	5	5	5	5	3	5	5	3	5	5	5	5	5	3	5	5	1	5	5	5	3	5	5	4	1	5	5	4	5	5	4	4.44737	1.08297	0.243509
	4.5 Disinfection and sterilization map	3	5	4	4	5	5	5	5	5	4	4	4	5	5	4	5	4	5	5	5	3	5	5	1	5	5	5	4	5	4	4	4	5	5	4	5	5	2	4.39474	0.9165	0.208545
	4.6 Reporting of sudden public health emergencies	3	3	5	5	5	5	5	5	5	5	3	5	5	5	3	5	4	5	5	5	3	4	5	1	5	5	5	3	5	5	4	3	5	5	4	5	5	4	4.39474	0.973694	0.221559
	4.7 Event Report	5	5	5	5	5	5	5	5	5	5	4	5	5	5	5	5	4	5	5	5	3	4	5	1	5	5	5	4	5	5	4	4	5	5	4	5	5	4	4.63158	0.785719	0.169644
	4.8 Investigation Summary	5	5	5	5	5	5	5	5	5	5	3	3	5	5	3	5	4	5	5	5	3	4	5	1	5	5	5	5	5	5	4	5	5	5	4	5	5	4	4.55263	0.891321	0.195781
	4.9 Response termination	5	5	5	5	5	5	5	5	5	3	5	3	5	5	3	5	4	5	5	5	3	4	5	1	5	5	5	2	5	5	4	2	5	5	4	5	5	4	4.39474	1.05368	0.23976
5. Decision analysis	5.1 On site collection, statistical analysis	3	5	3	3	3	5	5	5	5	3	3	3	5	5	3	5	4	5	5	5	3	4	5	1	5	4	5	5	4	3	3	5	5	5	4	5	5	2	4.10526	1.08527	0.26436
	5.2 On site disposal plan	3	5	3	3	5	5	5	5	5	3	3	5	5	5	3	5	4	5	5	5	3	4	5	1	5	4	5	5	3	3	3	3	5	5	4	5	5	2	4.13158	1.09473	0.264967
	5.3 Auxiliary decision-making for infectious diseases	3	5	4	4	3	5	5	5	5	5	3	5	5	5	3	5	4	5	5	5	3	4	5	4	5	4	5	5	4	3	3	5	5	5	4	5	5	4	4.39474	0.789782	0.179711
	5.4 Chemical Toxic Substances Assisted Decision Making	3	5	4	4	3	5	5	5	5	5	3	5	5	5	3	5	4	5	5	5	3	4	5	4	5	4	5	5	4	3	3	3	5	5	4	5	5	4	4.34211	0.814607	0.187606
	5.5 Food poisoning assisted decision-making	3	5	4	4	3	5	5	5	5	5	3	5	5	5	3	5	3	5	5	5	3	4	5	4	5	4	5	5	4	3	3	5	5	5	4	5	5	4	4.36842	0.819395	0.187572
6.Event Management	6.1 Event Query and Management	5	4	3	3	3	5	5	5	5	3	5	3	5	5	5	5	4	5	5	5	3	3	5	2	5	5	5	4	4	5	4	4	5	5	4	5	5	4	4.34211	0.87846	0.202312
7.Reserve Management	7.1 Emergency Resource Statistics Query	4	3	3	3	2	2	5	5	5	4	3	1	5	5	2	5	3	5	5	5	3	1	5	1	5	5	5	5	3	2	5	5	5	5	4	5	5	4	3.89474	1.37132	0.352095
	7.2 Knowledge Data Statistics and Query	4	3	3	3	2	2	5	5	5	4	4	1	5	5	2	5	4	5	5	5	3	4	5	5	5	5	5	5	4	2	5	4	5	5	4	5	5	4	4.13158	1.14304	0.27666
	7.3 Other queries	3	3	3	3	2	2	5	5	5	4	3	4	5	5	2	5	4	5	5	5	3	1	5	1	4	4	5	5	4	2	5	5	5	5	4	5	5	4	3.94737	1.25089	0.316892
8.System management	8.1 Organizational Structure	5	1	3	3	1	1	5	5	5	4	3	5	5	3	2	5	3	5	3	3	3	1	5	1	4	4	5	1	5	4	3	1	5	5	4	5	5	2	3.5	1.52014	0.434324
S4 Table. Round 1 Delphi consultation results: Feasibility score statistics for first-level indicators.
First level Indicator			Expert 1	Expert 2	Expert 3	Expert 4	Expert 5	Expert 6	Expert 7	Expert 8	Expert 9	Expert 10	Expert 11	Expert 12	Expert 13	Expert 14	Expert 15	Expert 16	Expert 17	Expert 18	Expert 19	Expert 20	Expert 21	Expert 22	Expert 23	Expert 24	Expert 25	Expert 26	Expert 27	Expert 28	Expert 29	Expert 30	Expert 31	Expert 32	Expert 33	Expert 34	Expert 35	Expert 36	Expert 37	Expert 38	standard deviation	mean value	Coefficient of variation
1. Daily office work			2	4	5	4	4	3	3	3	3	4	4	5	3	2	3	3	4	3	1	1	2	3	3	2	4	5	5	5	4	2	3	2	5	4	4	5	5	4	1.15542	3.44737	0.33516
2.Emergency preparedness			5	5	5	5	5	4	3	3	3	4	4	5	4	3	2	4	4	5	1	1	2	5	4	4	3	5	5	5	4	2	3	2	5	5	4	5	5	4	1.2119	3.86842	0.313281
3.Monitoring and early warning			4	5	4	4	5	2	4	5	5	3	4	5	3	5	2	3	4	5	3	3	1	3	4	5	3	4	1	4	4	2	4	2	5	5	4	5	2	4	1.1879	3.68421	0.322429
4.Emergency response			4	5	5	5	5	4	3	3	3	4	4	4	5	4	1	4	4	4	3	3	4	3	4	2	4	5	5	4	4	2	5	3	5	5	4	5	4	4	0.969301	3.92105	0.247204
5. Decision analysis			1	5	4	4	1	2	4	3	3	3	3	2	3	5	3	3	4	3	3	3	1	4	3	4	3	3	1	4	4	2	3	4	5	4	4	5	5	4	1.1368	3.28947	0.345588
6.Event Management			4	4	5	4	5	2	4	4	4	4	4	3	4	5	4	4	4	3	3	3	4	3	3	3	4	4	5	5	4	4	3	2	5	4	4	5	4	4	0.777072	3.86842	0.200876
7.Reserve Management			3	3	5	4	5	4	4	4	4	4	3	3	3	3	2	3	4	1	1	1	1	4	2	4	3	4	5	5	4	2	3	5	5	4	4	5	5	4	1.22474	3.5	0.349927
8.System management			5	3	5	4	3	4	4	4	4	4	3	5	5	3	4	4	4	3	3	3	1	4	2	4	3	4	5	3	4	4	3	3	5	4	4	5	4	4	0.883305	3.76316	0.234724
S5 Table. Round 1 Delphi consultation results: Feasibility scores of second-level indicators in city and district systems.
First level indicator	Second level indicators	Expert 1	Expert 2	Expert 3	Expert 4	Expert 5	Expert 6	Expert 7	Expert 8	Expert 9	Expert 10	Expert 11	Expert 12	Expert 13	Expert 14	Expert 15	Expert 16	Expert 17	Expert 18	Expert 19	Expert 20	Expert 21	Expert 22	Expert 23	Expert 24	Expert 25	Expert 26	Expert 27	Expert 28	Expert 29	Expert 30	Expert 31	Expert 32	Expert 33	Expert 34	Expert 35	Expert 36	Expert 37	Expert 38	mean value	standard deviation	Coefficient of variation
1. Daily office work	1.1 Notification Bar	3	3	5	5	1	2	5	5	5	4	4	5	5	4	3	5	4	3	3	3	2	3	2	3	4	4	5	5	5	3	3	5	5	5	5	5	5	4	3.94737	1.13774	0.288227
	1.2 Announcement board	3	3	5	5	2	2	5	5	5	4	4	5	5	4	3	5	4	3	3	3	2	3	2	3	4	4	5	5	5	3	3	5	5	5	5	5	5	4	3.97368	1.07771	0.271211
	1.3 Notification column	3	3	5	5	2	2	5	5	5	3	4	5	5	5	3	5	4	3	3	3	2	3	2	3	4	4	5	5	5	3	3	5	5	5	5	5	5	4	3.97368	1.1025	0.27745
2.Emergency preparedness	2.1 Emergency duty (information)	2	4	5	5	5	5	5	5	5	5	4	5	5	5	4	5	4	4	3	3	5	4	4	4	4	5	5	5	4	2	3	5	5	5	4	5	5	4	4.36842	0.851741	0.194977
	2.2 Institutional Management	3	2	5	5	3	3	5	5	5	4	4	3	5	5	3	5	4	3	3	3	2	4	2	3	4	4	5	5	4	3	3	5	5	5	4	5	5	4	3.94737	1.01202	0.256378
	2.3 Team Management	3	4	5	5	5	5	5	5	5	3	4	3	5	5	3	5	4	3	3	3	2	4	3	4	4	5	5	5	4	2	3	5	5	5	4	5	5	4	4.13158	0.963413	0.233183
	2.4 Material Management	2	2	5	5	5	5	5	5	5	4	4	4	5	5	3	5	3	3	3	3	2	4	2	3	4	4	5	5	4	1	3	5	5	5	4	5	5	4	3.97368	1.15048	0.289526
	2.5 Knowledge materials	4	3	5	5	5	5	3	3	3	1	4	5	5	5	2	5	4	4	3	3	2	5	3	5	2	5	5	5	3	4	3	5	5	5	4	5	5	4	4	1.13899	0.284747
	2.6 Form Management	3	3	5	5	1	2	3	3	3	3	4	4	5	5	3	5	4	3	2	2	3	4	4	2	2	4	5	5	5	5	3	5	5	4	4	5	5	4	3.73684	1.15511	0.309114
	2.7 Scheduling Management	4	4	5	5	1	2	5	5	5	3	4	4	5	5	3	5	4	3	3	3	5	4	4	4	4	4	5	5	5	4	3	5	5	5	4	5	5	4	4.15789	0.973329	0.234092
	2.8 Emergency Video Training	1	2	4	4	5	5	3	3	3	5	3	4	4	4	3	4	4	3	3	3	2	4	3	2	2	3	5	1	4	3	4	1	5	5	4	5	5	4	3.47368	1.17948	0.339548
	2.9 Offline Training	1	3	5	5	1	2	4	4	4	2	4	4	4	5	3	4	3	3	3	3	2	4	3	2	2	4	5	1	4	3	4	1	5	5	4	5	5	4	3.42105	1.26559	0.36994
	2.10 Emergency drill	1	3	5	5	1	2	3	3	3	1	3	4	3	5	3	3	3	3	1	1	1	4	2	4	2	4	5	1	4	3	3	1	5	5	4	5	5	4	3.10526	1.41018	0.454127
3.Monitoring and early warning	3.1 Daily monitoring	3	2	4	4	1	2	5	5	5	2	4	5	5	5	3	5	4	3	3	3	1	4	3	4	3	4	5	5	4	2	5	5	5	5	4	5	5	4	3.84211	1.2198	0.317482
	3.2 Information Monitoring	2	2	3	3	1	2	4	4	4	2	4	5	5	5	3	5	4	3	1	1	1	4	4	3	3	4	5	5	4	2	5	5	5	5	4	5	5	4	3.57895	1.3483	0.376732
	3.3 Warning Information	1	2	3	3	1	2	4	4	4	3	4	2	3	5	3	3	3	3	1	1	1	4	4	4	3	3	1	5	4	2	4	5	5	5	4	5	5	4	3.23684	1.32408	0.409067
	3.4 Symptom Monitoring and Analysis	1	2	3	3	1	2	3	3	3	2	4	2	3	5	3	3	3	3	2	2	2	4	4	3	2	3	5	1	4	2	5	1	5	5	4	5	5	4	3.07895	1.26024	0.409307
	3.5 Infectious Disease Monitoring and Analysis	1	2	3	3	1	2	4	4	4	3	4	2	3	5	3	3	3	3	2	2	1	3	3	5	2	3	5	1	4	2	5	1	5	5	4	5	5	4	3.15789	1.32596	0.419888
	3.6 Medical record monitoring and statistics	1	2	2	2	1	2	3	3	3	2	3	1	3	4	3	3	2	3	1	1	1	4	3	2	2	3	5	1	4	2	4	1	5	5	4	5	5	4	2.76316	1.32408	0.479193
	3.7 Management of Infectious Disease Cases	1	2	3	3	1	2	3	3	3	2	3	1	4	4	3	4	3	3	1	1	1	4	3	4	2	3	5	3	4	2	5	3	5	5	4	5	5	4	3.07895	1.2815	0.416214
	3.8 Online Risk Assessment	1	3	5	5	3	2	3	3	3	4	4	4	3	3	3	3	2	3	2	2	1	4	3	2	2	3	5	1	4	2	4	1	5	5	4	5	5	4	3.18421	1.2489	0.392216
	3.9 Semi quantitative risk assessment	1	3	4	4	1	2	3	3	3	4	4	4	4	4	3	4	2	3	1	1	1	4	3	2	2	3	5	1	4	2	4	1	5	5	4	5	5	4	3.10526	1.33132	0.428729
4.Emergency response	4.1 Event Registration	5	5	5	5	4	4	4	4	4	3	4	5	5	5	3	5	4	3	4	4	5	3	4	4	4	5	5	2	5	4	5	3	5	5	4	5	5	4	4.26316	0.794719	0.186416
	4.2 Task Management	5	5	5	5	4	4	4	4	4	4	4	3	5	5	3	5	5	3	4	4	5	3	4	3	4	5	5	2	3	4	5	2	5	5	4	5	5	4	4.15789	0.886119	0.213117
	4.3 Disposal Feedback	4	3	5	5	4	4	4	4	4	3	4	3	5	5	3	5	5	3	4	4	5	3	3	4	4	5	5	5	4	4	5	3	5	5	4	5	5	4	4.18421	0.76601	0.183072
	4.4 Event Correction	4	3	5	5	4	4	4	4	4	4	4	3	5	5	3	5	5	2	4	4	5	3	3	3	4	5	5	2	5	4	5	2	5	5	4	5	5	4	4.07895	0.941005	0.230698
	4.5 Disinfection and sterilization map	3	3	4	4	4	1	4	4	4	2	3	3	3	5	3	3	3	1	2	2	5	2	4	5	4	4	1	2	4	4	5	3	5	5	4	5	5	4	3.47368	1.20218	0.346082
	4.6 Reporting of sudden public health emergencies	5	3	5	5	4	4	4	4	4	4	5	5	5	5	3	5	3	3	4	4	5	3	4	2	4	5	5	3	4	4	5	2	5	5	4	5	5	4	4.15789	0.886119	0.213117
	4.7 Event Report	3	3	5	5	4	4	4	4	4	4	4	5	5	5	3	5	3	3	4	4	5	3	3	4	4	4	5	4	4	4	5	3	5	5	4	5	5	4	4.13158	0.741476	0.179466
	4.8 Investigation Summary	4	3	5	5	5	5	5	5	5	4	4	3	5	5	3	5	4	3	4	4	5	3	4	2	4	5	5	4	4	4	5	3	5	5	4	5	5	4	4.26316	0.82803	0.194229
	4.9 Response termination	5	4	5	5	4	4	4	4	4	3	4	3	5	5	3	5	4	3	5	5	5	3	3	2	4	5	5	4	4	4	5	2	5	5	4	5	5	4	4.15789	0.886119	0.213117
5. Decision analysis	5.1 Situation Analysis Chart	3	2	3	4	1	2	3	3	3	3	3	3	3	5	3	3	3	3	2	2	1	1	4	4	2	3	3	4	4	3	4	3	5	5	4	5	5	4	3.18421	1.08691	0.341343
	5.2 On site collection, statistical analysis	3	2	4	4	1	2	4	4	4	2	3	3	4	5	3	4	4	3	2	2	1	1	4	3	2	3	3	4	4	3	4	3	5	5	4	5	5	4	3.31579	1.14148	0.344257
	5.3 On site disposal plan	3	1	3	3	1	2	4	4	4	2	3	4	5	5	3	5	3	3	2	2	1	1	4	4	2	3	3	4	4	3	4	3	5	5	4	5	5	4	3.31579	1.23256	0.371724
	5.4 Auxiliary decision-making for infectious diseases	3	2	4	4	1	2	3	3	3	1	3	3	5	5	3	5	4	3	2	2	1	4	4	3	2	4	3	4	4	3	4	3	5	5	4	5	5	4	3.36842	1.17222	0.348004
	5.5 Chemical Toxic Substances Assisted Decision Making	3	2	4	4	1	2	3	3	3	1	3	3	5	5	3	5	3	3	2	2	1	4	4	5	2	4	3	4	4	3	4	3	5	5	4	5	5	4	3.39474	1.19773	0.352821
	5.6 Food poisoning assisted decision-making	3	2	4	4	1	2	3	3	3	1	3	3	5	5	3	5	3	3	2	2	1	4	4	2	2	4	3	4	4	3	4	3	5	5	4	5	5	4	3.31579	1.1879	0.358254
	5.7 Statistics of Reported Events	3	4	4	4	1	2	4	4	4	3	3	4	5	5	3	5	3	3	2	2	1	1	4	4	2	3	3	4	4	3	4	3	5	5	4	5	5	4	3.47368	1.15634	0.332886
	5.8 Daily monitoring and analysis of dengue fever	3	1	4	4	1	2	4	4	4	3	3	4	3	5	3	3	3	3	2	2	1	1	4	2	2	4	3	4	4	3	4	3	5	5	4	5	5	4	3.26316	1.17828	0.361085
	5.9 Dengue fever emergency monitoring analysis	3	1	4	4	1	2	4	4	4	3	3	4	3	5	3	3	3	3	2	2	1	1	4	2	2	3	3	4	4	3	4	3	5	5	4	5	5	4	3.23684	1.17253	0.362244
	5.10 Time distribution of infectious diseases	3	1	4	4	1	2	4	4	4	3	3	4	5	5	3	5	3	3	2	2	1	1	4	4	2	3	3	4	4	4	4	3	5	5	4	5	5	4	3.42105	1.22213	0.357238
	5.11 Distribution of Infectious Disease Regions	3	1	4	4	1	2	4	4	4	4	3	4	5	5	3	5	3	3	2	2	1	1	4	1	2	3	3	4	4	4	4	3	5	5	4	5	5	4	3.36842	1.28233	0.380693
	5.12 Distribution of Infectious Disease Population	3	1	4	4	1	2	4	4	4	3	3	4	5	5	3	5	3	3	2	2	1	1	4	1	2	3	3	4	4	4	4	3	5	5	4	5	5	4	3.34211	1.27928	0.382777
	5.13 Visualize a picture	3	1	4	4	1	2	4	4	4	2	3	4	5	4	3	5	3	3	2	2	1	1	4	1	2	3	3	4	4	4	4	3	5	5	4	5	5	4	3.28947	1.27147	0.386528
6.Event Management	6.1 Event Query and Management	4	2	5	5	3	2	5	5	5	3	4	3	5	5	4	5	3	3	3	3	5	3	4	3	4	4	5	4	3	5	4	4	5	5	4	5	5	4	4.02632	0.944024	0.234463
7.Reserve Management	7.1 Emergency Resource Statistics Query	3	2	4	4	2	2	5	5	5	2	3	1	4	5	2	4	3	1	1	1	2	4	4	4	3	4	5	5	4	2	3	3	5	5	4	5	5	4	3.42105	1.3483	0.39412
	7.2 Knowledge Data Statistics and Query	3	2	4	4	2	2	5	5	5	2	3	1	5	5	2	5	3	3	1	1	2	4	4	4	4	4	5	5	4	2	4	3	5	5	4	5	5	4	3.57895	1.32811	0.371089
	7.3 Other queries	3	2	3	3	2	2	5	5	5	2	3	4	5	3	2	5	2	3	1	1	2	1	4	1	4	4	5	5	4	2	4	3	5	5	4	5	5	4	3.36842	1.38371	0.410789
8.System management	8.1 Organizational Structure	3	1	5	5	1	1	5	5	5	3	3	5	5	4	2	5	3	3	1	1	2	4	4	4	4	4	5	1	4	4	4	1	5	5	4	5	5	4	3.55263	1.48319	0.417491
	8.2 Module Configuration	3	1	5	5	1	1	5	5	5	3	3	5	5	4	2	5	3	3	2	2	2	4	4	4	4	4	5	1	4	3	4	1	5	5	4	5	5	4	3.57895	1.40716	0.393176
S6 Table. Round 1 Delphi consultation results: Feasibility scores of second-level indicators in city, district, and town/street-level systems.
First level indicator	Second level indicators	Expert 1	Expert 2	Expert 3	Expert 4	Expert 5	Expert 6	Expert 7	Expert 8	Expert 9	Expert 10	Expert 11	Expert 12	Expert 13	Expert 14	Expert 15	Expert 16	Expert 17	Expert 18	Expert 19	Expert 20	Expert 21	Expert 22	Expert 23	Expert 24	Expert 25	Expert 26	Expert 27	Expert 28	Expert 29	Expert 30	Expert 31	Expert 32	Expert 33	Expert 34	Expert 35	Expert 36	Expert 37	Expert 38	mean value	standard deviation	Coefficient of variation
1.Daily office work	1.1 Notification Bar	3	3	5	5	1	2	5	5	5	4	4	5	5	4	3	5	4	3	3	3	1	3	2	1	3	4	5	5	5	3	4	5	5	5	5	5	5	4	3.86842	1.27705	0.330123
	1.2 Announcement board	3	3	5	5	2	2	5	5	5	4	4	5	5	4	3	5	4	3	3	3	1	3	2	1	3	4	5	5	5	3	4	5	5	5	5	5	5	4	3.89474	1.22562	0.314685
	1.3 Notification column	3	3	5	5	2	2	5	5	5	3	4	5	5	5	3	5	4	3	3	3	1	3	2	1	3	4	5	5	5	3	4	5	5	5	5	5	5	4	3.89474	1.24747	0.320297
2.Emergency preparedness	2.1 Emergency duty (information)	2	4	5	5	5	5	5	5	5	5	4	5	5	5	3	5	4	4	3	3	1	4	2	1	4	5	5	5	4	2	4	5	5	5	4	5	5	4	4.13158	1.18939	0.287878
	2.2 Institutional Management	3	2	5	5	3	3	4	5	5	4	4	3	5	5	3	5	4	3	3	3	1	4	2	1	3	4	5	5	4	3	4	5	5	5	4	5	5	4	3.84211	1.15141	0.299682
	2.3 Team Management	3	4	5	5	5	5	5	5	5	3	4	3	5	5	3	5	4	3	3	3	1	4	3	1	3	5	5	5	4	2	4	5	5	5	4	5	5	4	4.02632	1.15048	0.285741
	2.5 Knowledge materials	4	3	5	5	5	5	3	3	3	1	4	5	5	5	5	5	4	4	3	3	1	5	3	5	2	5	5	5	3	4	4	4	5	5	4	5	5	4	4.05263	1.13774	0.280741
	2.7 Scheduling Management	4	4	5	5	1	2	5	5	5	3	4	4	5	5	5	5	4	3	3	3	1	4	3	1	4	4	5	5	5	4	4	5	5	5	4	5	5	4	4.02632	1.19655	0.297181
	2.8 Emergency Video Training	1	2	4	4	5	5	3	3	3	5	3	4	4	4	5	4	4	3	3	3	1	4	3	5	1	3	5	1	4	3	4	1	5	5	4	5	5	4	3.55263	1.28814	0.362589
	2.9 Offline Training	1	3	4	4	1	2	4	4	4	2	4	4	4	5	5	4	3	3	3	3	1	4	3	1	1	4	1	1	4	3	4	1	5	5	4	5	5	4	3.23684	1.38397	0.427567
	2.10 Emergency drill	1	3	4	4	1	2	4	3	3	1	3	4	3	5	5	3	3	3	1	1	1	4	3	1	2	4	1	1	4	3	4	1	5	5	4	5	5	4	3	1.4332	0.477732
3.Monitoring and early warning	3.1 Daily monitoring	3	2	5	5	1	2	5	5	5	2	4	5	5	5	5	5	4	3	3	3	1	4	3	1	4	4	5	5	4	2	4	5	5	5	4	5	5	4	3.86842	1.3187	0.340889
	3.2 Information Monitoring	2	2	5	5	1	2	4	4	4	2	4	5	4	5	5	4	4	3	1	1	1	4	3	1	4	4	5	5	4	2	4	2	5	5	4	5	5	4	3.52632	1.40918	0.399617
	3.3 Warning Information	1	2	4	4	1	2	4	4	4	3	3	2	3	5	5	3	3	3	1	1	1	4	3	1	3	3	5	5	4	2	4	5	5	5	4	5	5	4	3.31579	1.37753	0.415445
4.Emergency response	4.1 Event Registration	5	5	5	5	4	4	4	4	4	3	4	5	5	5	4	5	4	3	4	4	1	3	3	1	4	5	5	2	5	4	4	2	5	5	4	5	5	4	4.02632	1.1025	0.273823
	4.2 Task Management	5	5	5	5	4	4	4	4	4	4	4	3	5	5	3	5	5	3	4	4	1	3	3	1	4	5	5	2	3	4	4	2	5	5	4	5	5	4	3.94737	1.11373	0.282145
	4.3 Disposal Feedback	4	3	5	5	4	4	4	4	4	3	4	3	5	5	4	5	5	3	4	4	1	3	3	1	4	5	5	5	4	4	4	5	5	5	4	5	5	4	4.05263	1.01202	0.249719
	4.4 Event Correction	4	3	5	5	4	4	4	4	4	4	4	3	5	5	5	5	5	2	4	4	1	3	3	1	4	5	5	2	5	4	4	2	5	5	4	5	5	4	3.94737	1.13774	0.288227
	4.5 Disinfection and sterilization map	3	3	5	5	4	1	4	4	4	2	4	3	3	5	4	3	3	1	2	2	1	2	3	1	4	4	5	2	4	4	4	2	5	5	4	5	5	4	3.39474	1.28483	0.378476
	4.6 Reporting of sudden public health emergencies	5	3	5	5	4	4	4	4	4	4	4	5	5	5	4	5	3	3	4	4	1	3	3	1	4	5	5	3	4	4	4	3	5	5	4	5	5	4	4	1.01342	0.253356
	4.7 Event Report	3	3	5	5	4	4	4	4	4	4	4	5	5	5	5	5	3	3	4	4	1	3	3	1	4	4	5	4	4	4	4	4	5	5	4	5	5	4	4	0.986394	0.246598
	4.8 Investigation Summary	4	3	5	5	5	5	5	5	5	4	4	3	5	5	4	5	4	3	4	4	1	3	3	1	4	5	5	4	4	4	4	4	5	5	4	5	5	4	4.13158	1.01798	0.246389
	4.9 Response termination	5	4	5	5	4	4	4	4	4	3	4	3	5	5	3	5	4	3	5	5	1	3	3	1	4	5	5	4	4	4	4	4	5	5	4	5	5	4	4.05263	1.01202	0.249719
5. Decision analysis	5.1 On site collection, statistical analysis	3	2	4	4	1	2	3	3	3	2	3	3	4	5	3	4	4	3	2	2	1	1	3	1	3	3	5	4	4	3	3	4	5	5	4	5	5	3	3.21053	1.18909	0.370373
	5.2 On site disposal plan	3	1	4	4	1	2	4	4	4	2	3	4	5	5	3	5	3	3	2	2	1	1	3	1	3	3	5	4	4	3	3	4	5	5	4	5	5	3	3.31579	1.29667	0.391061
	5.3 Auxiliary decision-making for infectious diseases	3	2	4	4	1	2	4	4	4	1	3	3	5	5	3	5	4	3	2	2	1	4	3	4	3	4	5	4	4	3	3	4	5	5	4	5	5	3	3.5	1.17978	0.337081
	5.4 Chemical Toxic Substances Assisted Decision Making	3	2	4	4	1	2	3	3	3	1	3	3	5	5	3	5	3	3	2	2	1	4	4	4	3	4	5	4	4	3	3	4	5	5	4	5	5	3	3.42105	1.17707	0.344066
	5.5 Food poisoning assisted decision-making	3	2	4	4	1	2	3	3	3	1	3	3	5	5	3	5	3	3	2	2	1	4	3	4	3	4	5	4	4	3	3	4	5	5	4	5	5	3	3.39474	1.17495	0.34611
6.Event Management	6.1 Event Query and Management	4	2	5	5	3	2	4	5	5	3	4	3	5	5	4	5	3	3	3	3	1	3	4	2	4	4	5	4	3	5	4	4	5	5	4	5	5	4	3.86842	1.06976	0.276536
7.Reserve Management	7.1 Emergency Resource Statistics Query	3	2	5	5	2	2	5	5	5	2	3	1	4	5	2	4	3	1	1	1	2	1	4	1	3	4	5	5	4	2	4	5	5	5	4	5	5	4	3.39474	1.51639	0.446688
	7.2 Knowledge Data Statistics and Query	3	2	5	5	2	2	4	5	5	2	3	1	5	5	2	5	3	3	1	1	2	4	4	5	3	4	5	5	4	2	4	3	5	5	4	5	5	4	3.60526	1.36638	0.378996
	7.3 Other queries	3	2	5	5	2	2	5	5	5	2	3	4	5	3	2	5	2	3	1	1	2	1	3	1	3	4	5	5	4	2	4	5	5	5	4	5	5	4	3.47368	1.44703	0.416568
8.System management	8.1 Organizational Structure	3	1	5	5	1	1	5	5	5	3	3	5	5	4	2	5	3	3	1	1	2	1	4	1	3	4	5	1	4	4	3	1	5	5	4	5	5	4	3.34211	1.58159	0.473231
S7 Table. Round 1 Delphi consultation results: Comprehensive score statistics for second-level indicators in city and district systems.
	Second level indicators	mean value	standard deviation	Coefficient of variation
	1.1 Notification Bar	3.86842	0.977339	0.252646
	1.2 Announcement board	3.84211	0.916112	0.23844
	1.3 Notification column	3.77632	0.942233	0.249511
	2.1 Emergency duty (information)	4.43421	0.727557	0.164078
	2.2 Institutional Management	4.02632	0.804946	0.199921
	2.3 Team Management	4.21053	0.793824	0.188533
	2.4 Material Management	4.07895	0.955258	0.234192
	2.5 Knowledge materials	4.28947	0.722529	0.168442
	2.6 Form Management	4.02632	0.884914	0.219783
	2.7 Scheduling Management	4.30263	0.818201	0.190163
	2.8 Emergency Video Training	3.89474	0.806711	0.207128
	2.9 Offline Training	3.80263	0.889423	0.233897
	2.10 Emergency drill	3.5	1.20247	0.343564
	3.1 Daily monitoring	4.21053	0.740996	0.175987
	3.2 Information Monitoring	4.07895	0.758076	0.185851
	3.3 Warning Information	3.88158	0.865512	0.222979
	3.4 Symptom Monitoring and Analysis	3.72368	0.85974	0.230884
	3.5 Infectious Disease Monitoring and Analysis	3.80263	0.858499	0.225764
	3.6 Medical record monitoring and statistics	3.59211	0.876535	0.244017
	3.7 Management of Infectious Disease Cases	3.73684	0.82803	0.221585
	3.8 Online Risk Assessment	3.82895	0.790794	0.20653
	3.9 Semi quantitative risk assessment	3.63158	0.90557	0.24936
	4.1 Event Registration	4.55263	0.476324	0.104626
	4.2 Task Management	4.46053	0.585657	0.131298
	4.3 Disposal Feedback	4.44737	0.554947	0.124781
	4.4 Event Correction	4.38158	0.691983	0.15793
	4.5 Disinfection and sterilization map	4.01316	0.817766	0.203771
	4.6 Reporting of sudden public health emergencies	4.39474	0.659216	0.150001
	4.7 Event Report	4.43421	0.508988	0.114786
	4.8 Investigation Summary	4.46053	0.574004	0.128685
	4.9 Response termination	4.38158	0.691983	0.15793
	5.1 Situation Analysis Chart	3.75	0.732913	0.195444
	5.2 On site collection, statistical analysis	3.80263	0.809901	0.212984
	5.3 On site disposal plan	3.81579	0.817222	0.214169
	5.4 Auxiliary decision-making for infectious diseases	3.86842	0.732307	0.189304
	5.5 Chemical Toxic Substances Assisted Decision Making	3.89474	0.736664	0.189144
	5.6 Food poisoning assisted decision-making	3.84211	0.754314	0.196328
	5.7 Statistics of Reported Events	3.96053	0.747804	0.188814
	5.8 Daily monitoring and analysis of dengue fever	3.81579	0.79203	0.207566
	5.9 Dengue fever emergency monitoring analysis	3.81579	0.808912	0.211991
	5.10 Time distribution of infectious diseases	3.93421	0.745899	0.189593
	5.11 Distribution of Infectious Disease Regions	3.92105	0.775698	0.197829
	5.12 Distribution of Infectious Disease Population	3.90789	0.778558	0.199227
	5.13 Visualize a picture	3.86842	0.777072	0.200876
	6.1 Event Query and Management	4.28947	0.722529	0.168442
	7.1 Emergency Resource Statistics Query	3.77632	1.10097	0.291545
	7.2 Knowledge Data Statistics and Query	3.90789	1.06451	0.2724
	7.3 Other queries	3.65789	1.1861	0.324257
	8.1 Organizational Structure	3.72368	1.32898	0.356898
	8.2 Module Configuration	3.76316	1.30869	0.347763
S8 Table. Round 1 Delphi consultation results: Comprehensive score statistics for second-level indicators in city, district, and town/street-level systems.
	Second level indicators																																							mean value	standard deviation	Coefficient of variation
	1.1 Notification Bar	4	3	5	5	1	2.5	5	5	5	4	3.5	3.5	5	4	2.5	5	3.5	4	3	3	2	3	3	1	3.5	4.5	5	3	4.5	2.5	3.5	3	5	5	4.5	5	5	3.5	3.76316	1.13743	0.302253
	1.2 Announcement board	2.5	3	5	5	2	2.5	5	5	5	4	3.5	3.5	5	4	2.5	5	3.5	4	3	3	2	3	3	1	3.5	4	5	3	4.5	2.5	3.5	3	5	5	4.5	5	5	3.5	3.73684	1.09506	0.293043
	1.3 Notification column	2	3	4	4	2	2.5	5	5	5	3	3.5	3.5	5	5	2.5	5	3.5	4	3	3	2	3	3	1	3.5	4	5	3	4.5	2.5	3.5	3	5	4.5	4.5	5	5	3.5	3.65789	1.08494	0.296603
	2.1 Emergency duty (information)	2.5	4	5	5	5	5	5	5	5	5	4	5	5	5	3	5	4.5	4.5	4	4	2	4	3.5	1	4.5	5	5	3.5	4.5	3	4	3.5	5	5	4	5	5	4	4.26316	0.963782	0.226072
	2.2 Institutional Management	2.5	2.5	4.5	4.5	3	4	4.5	5	5	3.5	4	3	5	5	3	5	4	4	4	4	2	4	3.5	1	4	4.5	5	3	4	3.5	4	3	5	5	4	5	5	4	3.93421	0.959808	0.243964
	2.3 Team Management	2.5	3.5	4.5	4.5	5	5	5	5	5	4	4	3	5	5	3	5	4	4	4	4	2	4	4	1	4	5	5	4	4	2	4	4	5	5	4	5	5	4	4.10526	0.980609	0.238866
	2.5 Knowledge materials	3.5	3.5	5	5	5	5	4	4	4	2.5	3.5	5	5	5	4.5	5	4	4.5	4	4	2	5	4	5	3.5	5	5	5	3.5	3.5	4.5	4.5	5	5	4	5	5	4.5	4.34211	0.763219	0.175772
	2.7 Scheduling Management	4.5	4.5	5	5	1	3.5	5	5	5	4	4	3	5	5	5	5	4	4	4	4	2	4	4	1	4.5	4.5	5	4.5	4.5	4	3.5	4.5	5	5	4	5	5	4.5	4.21053	1.01096	0.240104
	2.8 Emergency Video Training	1.5	2.5	4	4	5	5	4	4	4	3.5	2.5	3	4.5	4.5	5	4.5	4	4	4	4	2	4.5	4	5	3	4	5	3	3.5	2.5	3.5	3	5	5	4	5	5	4	3.90789	0.921627	0.235837
	2.9 Offline Training	1.5	3	4	4	1	3.5	4.5	4.5	4.5	3	3.5	3	3.5	4.5	5	3.5	3.5	4	4	4	2	4	4	1	3	4.5	3	3	3.5	3	3.5	3	5	5	4	5	5	4.5	3.63158	1.03116	0.283944
	2.10 Emergency drill	1.5	3	4	4	1	3.5	4.5	4	4	2.5	2.5	4	4	5	5	4	3	4	1	1	2	4	4	1	3.5	4.5	3	1.5	3.5	3.5	3.5	1.5	5	5	4	5	5	4.5	3.40789	1.28324	0.376548
	3.1 Daily monitoring	3.5	3.5	4	5	3	3.5	5	5	5	2.5	4	5	5	5	4.5	5	4	4	4	4	2	4	4	1	4.5	4.5	5	4.5	4.5	2.5	4	4.5	5	5	4	5	5	3.5	4.13158	0.949283	0.229763
	3.2 Information Monitoring	3	3.5	4.5	4.5	3	3.5	4.5	4.5	4.5	3	4	5	4.5	5	4.5	4.5	4	4	3	3	2	4	4	1	4.5	4.5	5	4.5	4.5	2.5	4	2	5	5	4	5	5	3.5	3.94737	0.971134	0.246021
	3.3 Warning Information	1	3.5	3.5	3.5	3	3.5	4.5	4.5	4.5	4	3	3.5	4	5	4.5	4	3	4	3	3	2	4	4	1	4	4	5	5	4.5	2.5	4	5	5	5	4	5	5	3	3.80263	1.03022	0.270922
	4.1 Event Registration	5	5	5	5	4.5	4.5	4.5	4.5	4.5	4	4.5	5	5	5	3.5	5	4	4	4.5	4.5	2	4	4	1	4.5	5	5	3.5	5	4.5	4	3.5	5	5	4	5	5	4	4.35526	0.84556	0.194147
	4.2 Task Management	5	5	4.5	4.5	4.5	4.5	4.5	4.5	4.5	4	4	3	5	5	3	5	5	4	4.5	4.5	2	4	4	1	4.5	5	5	3.5	4	4.5	4	3.5	5	5	4	5	5	4	4.25	0.867974	0.204229
	4.3 Disposal Feedback	4.5	4	5	5	4.5	4.5	4.5	4.5	4.5	4	4	3	5	5	3.5	5	5	4	4.5	4.5	2	4	4	1	4.5	5	5	3	4.5	4.5	4	3	5	5	4	5	5	4	4.23684	0.883305	0.208482
	4.4 Event Correction	4.5	3	5	5	4.5	4.5	4.5	4.5	4.5	4.5	4.5	3	5	5	4	5	5	3.5	4.5	4.5	2	4	4	1	4.5	5	5	2.5	5	4.5	4	1.5	5	5	4	5	5	4	4.19737	1.01701	0.242298
	4.5 Disinfection and sterilization map	3	4	4.5	4.5	4.5	3	4.5	4.5	4.5	3	4	3.5	4	5	4	4	3.5	3	3.5	3.5	2	3.5	4	1	4.5	4.5	5	3	4.5	4	4	3	5	5	4	5	5	3	3.89474	0.88652	0.22762
	4.6 Reporting of sudden public health emergencies	4	3	5	5	4.5	4.5	4.5	4.5	4.5	4.5	3.5	5	5	5	3.5	5	3.5	4	4.5	4.5	2	3.5	4	1	4.5	5	5	3	4.5	4.5	4	3	5	5	4	5	5	4	4.19737	0.904489	0.21549
	4.7 Event Report	4	4	5	5	4.5	4.5	4.5	4.5	4.5	4.5	4	5	5	5	5	5	3.5	4	4.5	4.5	2	3.5	4	1	4.5	4.5	5	4	4.5	4.5	4	4	5	5	4	5	5	4	4.31579	0.817222	0.189356
	4.8 Investigation Summary	4.5	4	5	5	5	5	5	5	5	4.5	3.5	3	5	5	3.5	5	4	4	4.5	4.5	2	3.5	4	1	4.5	5	5	4.5	4.5	4.5	4	4.5	5	5	4	5	5	4	4.34211	0.87846	0.202312
	4.9 Response termination	5	4.5	5	5	4.5	4.5	4.5	4.5	4.5	3	4.5	3	5	5	3	5	4	4	5	5	2	3.5	4	1	4.5	5	5	3	4.5	4.5	4	3	5	5	4	5	5	4	4.22368	0.942233	0.223083
	5.1 On site collection, statistical analysis	3	3.5	3.5	3.5	2	3.5	4	4	4	2.5	3	3	4.5	5	3	4.5	4	4	3.5	3.5	2	2.5	4	1	4	3.5	5	4.5	4	3	3	4.5	5	5	4	5	5	2.5	3.65789	0.959344	0.262267
	5.2 On site disposal plan	3	3	3.5	3.5	3	3.5	4.5	4.5	4.5	2.5	3	4.5	5	5	3	5	3.5	4	3.5	3.5	2	2.5	4	1	4	3.5	5	4.5	3.5	3	3	3.5	5	5	4	5	5	2.5	3.72368	0.97743	0.26249
	5.3 Auxiliary decision-making for infectious diseases	3	3.5	4	4	2	3.5	4.5	4.5	4.5	3	3	4	5	5	3	5	4	4	3.5	3.5	2	4	4	4	4	4	5	4.5	4	3	3	4.5	5	5	4	5	5	3.5	3.94737	0.811984	0.205702
	5.4 Chemical Toxic Substances Assisted Decision Making	3	3.5	4	4	2	3.5	4	4	4	3	3	4	5	5	3	5	3.5	4	3.5	3.5	2	4	4.5	4	4	4	5	4.5	4	3	3	3.5	5	5	4	5	5	3.5	3.88158	0.800627	0.206263
	5.5 Food poisoning assisted decision-making	3	3.5	4	4	2	3.5	4	4	4	3	3	4	5	5	3	5	3	4	3.5	3.5	2	4	4	4	4	4	5	4.5	4	3	3	4.5	5	5	4	5	5	3.5	3.88158	0.809022	0.208426
	6.1 Event Query and Management	4.5	3	4	4	3	3.5	4.5	5	5	3	4.5	3	5	5	4.5	5	3.5	4	4	4	2	3	4.5	2	4.5	4.5	5	4	3.5	5	4	4	5	5	4	5	5	4	4.10526	0.839545	0.204505
	7.1 Emergency Resource Statistics Query	3.5	2.5	4	4	2	2	5	5	5	3	3	1	4.5	5	2	4.5	3	3	3	3	2.5	1	4.5	1	4	4.5	5	5	3.5	2	4.5	5	5	5	4	5	5	4	3.64474	1.28877	0.353596
	7.2 Knowledge Data Statistics and Query	3.5	2.5	4	4	2	2	4.5	5	5	3	3.5	1	5	5	2	5	3.5	4	3	3	2.5	4	4.5	5	4	4.5	5	5	4	2	4.5	3.5	5	5	4	5	5	4	3.86842	1.11309	0.287738
	7.3 Other queries	3	2.5	4	4	2	2	5	5	5	3	3	4	5	4	2	5	3	4	3	3	2.5	1	4	1	3.5	4	5	5	4	2	4.5	5	5	5	4	5	5	4	3.71053	1.20602	0.325026
	8.1 Organizational Structure	4	1	4	4	1	1	5	5	5	3.5	3	5	5	3.5	2	5	3	4	2	2	2.5	1	4.5	1	3.5	4	5	1	4.5	4	3	1	5	5	4	5	5	3	3.42105	1.47743	0.431863
