# Supplementary material for: Construction of a public health emergency information system framework: A case study of Zhuhai city, China
Source: PLoS One. 2026 Jun 5;21(6):e0350917. doi: 10.1371/journal.pone.0350917 (PMC13240892; doi:10.1371/journal.pone.0350917)
Supplement: S2 File — S9 Table. First-level indicators (city and district systems): Importance scores. S10 Table. First-level indicators (city, district, and town/street-level systems): Importance scores. S11 Table. Second-level indicators (city and district systems): Importance scores. S12 Table. Second-level indicators (city, district, and town/street-level systems): Importance scores. S13 Table. First-level indicators (city and district systems): Feasibility scores. S14 Table. First-level indicators (city, district, and town/street-level systems): Feasibility scores. S15 Table. Second-level indicators (city and district systems): Feasibility scores. S16 Table. Second-level indicators (city, district, and town/street-level systems): Feasibility scores. S17 Table. Second-level indicators (city and district systems): Comprehensive scores. S18 Table. Second-level indicators (city, district, and town/street-level systems): Comprehensive scores. (XLSX) [file pone.0350917.s002.xlsx]

## Sheet: S9 Table
S9 Table. Round 2 Delphi consultation results: Importance scores for first-level indicators in city and district systems.
First level indicator			Expert 1	Expert 2	Expert 3	Expert 4	Expert 5	Expert 6	Expert 7	Expert 8	Expert 9	Expert 10	Expert 11	Expert 12	Expert 13	Expert 14	Expert 15	Expert 16	Expert 17	Expert 18	Expert 19	Expert 20	Expert 21	Expert 22	Expert 23	Expert 24	Expert 25	Expert 26	Expert 27	Expert 28	Expert 29	Expert 30	Expert 31	Standard deviation	Mean	Coefficient of variation
1.Emergency preparedness			4	5	4	5	4	5	4	5	5	5	5	5	5	5	5	5	5	5	4	5	5	5	5	4	5	4	4	5	5	5	5	0.444803	4.74194	0.0938019
2.Monitoring and early warning			5	5	4	5	4	5	4	5	5	5	5	5	5	5	5	5	4	5	3	5	4	5	5	4	5	2	4	5	5	5	5	0.715422	4.6129	0.155091
3.Emergency response			5	5	5	5	5	5	4	5	5	5	5	5	5	5	5	5	5	5	5	5	5	5	5	5	5	4	5	5	5	4	5	0.300537	4.90323	0.0612938
4.Event Management			4	5	5	5	4	5	3	5	5	5	3	5	5	5	5	5	5	5	5	5	5	5	5	5	3	3	5	4	3	3	5	0.811212	4.51613	0.179625
5.Reserve Management			3	4	5	5	4	3	2	5	4	4	4	5	3	4	5	5	4	5	4	5	4	5	5	2	4	3	4	4	5	5	5	0.898027	4.16129	0.215805
6.System management			3	4	5	5	4	3	2	5	5	5	3	5	3	5	5	5	5	4	4	5	5	5	4	2	3	2	3	4	5	5	5	1.05647	4.12903	0.255864
																																			4.51075	0.160247
S10 Table. Round 2 Delphi consultation results: Importance scores for first-level indicators in city, district, and town/street-level systems.
First level indicator			Expert 1	Expert 2	Expert 3	Expert 4	Expert 5	Expert 6	Expert 7	Expert 8	Expert 9	Expert 10	Expert 11	Expert 12	Expert 13	Expert 14	Expert 15	Expert 16	Expert 17	Expert 18	Expert 19	Expert 20	Expert 21	Expert 22	Expert 23	Expert 24	Expert 25	Expert 26	Expert 27	Expert 28	Expert 29	Expert 30	Expert 31	Standard deviation	Mean	Coefficient of variation
1.Emergency preparedness			4	5	4	5	4	5	4	5	5	4	5	5	5	5	1	5	4	5	5	5	4	5	5	4	5	3	4	5	5	5	5	0.851311	4.51613	0.188505
2.Monitoring and early warning			5	5	4	5	4	5	3	5	5	5	5	5	5	5	1	5	4	5	2	5	4	5	5	4	5	2	4	5	5	5	5	1.05749	4.41935	0.239285
3.Emergency response			5	5	5	5	5	5	4	5	5	5	5	5	5	5	1	5	4	5	5	5	4	5	5	5	5	5	5	5	5	4	5	0.773207	4.74194	0.163057
4.Decision analysis			4	4	5	5	4	1	2	5	5	4	1	5	5	5	1	5	4	5	5	5	4	5	5	5	5	3	4	4	5	4	5	1.26746	4.16129	0.304583
5.Event Management			3	5	5	5	4	5	2	5	4	4	1	5	3	4	1	5	4	5	4	5	4	5	5	5	4	3	5	4	2	3	5	1.21106	4	0.302765
6.Reserve Management			3	4	5	5	4	1	2	5	5	4	2	5	3	5	1	5	4	5	4	5	4	5	4	2	4	2	4	4	5	5	5	1.27423	3.90323	0.326455
S11 Table. Round 2 Delphi consultation results: Importance scores of second-level indicators in city and district systems.
First level indicator	Second level indicator	Expert 1	Expert 2	Expert 3	Expert 4	Expert 5	Expert 6	Expert 7	Expert 8	Expert 9	Expert 10	Expert 11	Expert 12	Expert 13	Expert 14	Expert 15	Expert 16	Expert 17	Expert 18	Expert 19	Expert 20	Expert 21	Expert 22	Expert 23	Expert 24	Expert 25	Expert 26	Expert 27	Expert 28	Expert 29	Expert 30	Expert 31	Mean	Standard deviation	Coefficient of variation
1.Emergency preparedness	1.1 Emergency duty (information)	4	5	5	5	4	5	3	5	5	5	5	5	5	5	5	5	5	4	4	5	5	5	5	2	4	2	5	5	5	5	5	4.58065	0.847514	0.185021
	1.2 Institutional Management	3	5	5	5	4	5	4	5	5	5	3	5	5	5	5	5	5	4	5	5	5	5	5	2	3	5	3	2	5	3	5	4.3871	0.989189	0.225477
	1.3 Team Management	3	5	5	5	3	5	3	5	5	5	5	5	5	5	5	5	5	4	5	5	5	5	5	2	4	5	4	3	5	3	5	4.48387	0.889605	0.198401
	1.4 Material Management	5	5	5	5	3	1	4	4	5	5	4	5	5	5	5	5	5	4	5	5	5	5	5	2	3	5	4	3	5	4	5	4.3871	1.02233	0.233031
	1.5 Knowledge materials	4	5	5	5	4	5	3	4	5	5	5	5	5	5	5	5	5	4	3	5	5	5	5	5	5	5	4	4	5	5	5	4.67742	0.599283	0.128123
	1.6 Form Management	5	5	5	5	4	5	2	5	5	5	3	5	5	5	5	5	4	5	3	5	4	5	5	4	5	4	4	5	5	4	5	4.54839	0.767624	0.168768
	1.7 Scheduling Management	5	5	5	5	4	5	3	5	5	5	4	5	5	5	5	5	5	4	2	5	5	5	5	4	5	3	5	5	5	3	5	4.58065	0.807225	0.176225
2.Monitoring and early warning	2.1 Daily monitoring	4	5	5	5	4	5	4	5	5	5	5	5	5	5	5	5	5	4	2	5	5	5	5	4	5	2	4	5	5	5	5	4.6129	0.803219	0.174124
	2.2 Information Monitoring	4	5	5	5	4	5	4	5	4	5	5	5	5	4	5	5	5	4	4	5	5	5	5	5	5	2	4	5	5	5	5	4.64516	0.660726	0.14224
3.Emergency response	3.1 Event Registration	3	5	5	5	4	5	4	5	5	5	5	5	5	5	5	5	5	5	2	5	5	5	5	5	3	2	5	5	5	5	5	4.6129	0.882323	0.191273
	3.2 Task Management	5	5	5	5	4	5	5	5	5	5	5	5	5	5	5	5	5	5	5	5	5	5	5	4	3	2	5	5	5	3	5	4.70968	0.739078	0.156928
	3.3 Disposal Feedback	5	5	5	5	4	5	4	5	5	5	5	5	5	5	5	5	5	5	5	5	5	5	5	4	3	3	5	5	5	3	5	4.70968	0.642575	0.136437
	3.4 Event Correction	5	5	5	5	4	5	2	5	5	5	3	5	5	5	5	5	5	5	3	5	5	5	5	4	3	4	5	5	5	3	5	4.54839	0.850047	0.18689
	3.5 Reporting of sudden public health emergencies	5	5	5	5	4	5	2	5	5	5	5	5	5	5	5	5	5	5	2	5	5	5	5	5	4	4	5	5	5	5	5	4.70968	0.782881	0.166228
	3.6 Event Report	5	5	5	5	4	5	4	5	5	5	4	5	5	5	5	5	5	5	4	5	5	5	5	4	5	4	5	5	5	5	5	4.80645	0.40161	0.0835564
	3.7 Investigation Summary	4	5	5	5	4	5	3	5	5	5	4	5	5	5	5	5	4	5	4	5	4	5	5	3	3	4	3	5	5	3	5	4.45161	0.767624	0.172437
	3.8 Response termination	5	5	5	5	4	5	2	5	5	5	4	5	5	5	5	5	5	5	4	5	5	5	5	2	3	4	5	5	5	3	5	4.54839	0.888396	0.195321
4.Event Management	4.1 Event Query and Management	5	5	5	5	4	5	2	5	5	5	5	5	5	5	5	5	5	5	5	4	5	5	5	4	5	4	5	4	5	3	4	4.64516	0.709384	0.152715
5.Reserve Management	5.1 Knowledge Data Statistics and Query	4	5	5	5	4	5	4	5	5	5	5	5	5	5	5	5	5	5	4	5	5	5	5	4	5	5	4	4	5	1	5	4.64516	0.797847	0.171759
6.System management	6.1 Organizational Structure	4	4	5	5	3	1	2	5	5	5	2	5	3	5	5	5	5	4	3	5	5	5	4	2	4	4	4	4	5	5	5	4.12903	1.14723	0.277844
	6.2 Module Configuration	4	4	4	5	3	1	2	5	5	5	2	5	2	5	5	5	5	5	5	5	5	5	4	3	4	4	4	4	5	5	5	4.19355	1.13782	0.271325
S12 Table. Round 2 Delphi consultation results: Importance scores of second-level indicators in city, district, and town/street-level systems.
First level indicator	Second level Indicator	Expert 1	Expert 2	Expert 3	Expert 4	Expert 5	Expert 6	Expert 7	Expert 8	Expert 9	Expert 10	Expert 11	Expert 12	Expert 13	Expert 14	Expert 15	Expert 16	Expert 17	Expert 18	Expert 19	Expert 20	Expert 21	Expert 22	Expert 23	Expert 24	Expert 25	Expert 26	Expert 27	Expert 28	Expert 29	Expert 30	Expert 31	Mean value	Standard deviation	Coefficient of variation
1.Emergency preparedness	1.1 Emergency duty (information)	4	5	5	5	4	5	4	5	5	5	5	5	5	5	1	5	4	4	4	5	3	5	5	3	5	5	4	5	5	5	5	4.51613	0.889605	0.196984
	1.2 Institutional Management	3	5	5	5	4	1	3	5	5	5	4	5	5	5	1	5	4	4	5	5	4	5	5	2	5	4	4	5	5	3	5	4.22581	1.17501	0.278055
	1.3 Team Management	3	5	5	5	4	5	4	5	5	5	5	5	5	5	1	5	4	4	5	5	4	5	5	2	4	4	4	5	5	3	5	4.3871	0.989189	0.225477
	1.4 Knowledge materials	4	5	5	5	4	5	4	5	5	5	5	5	5	5	1	5	4	4	4	5	5	5	5	5	5	5	3	5	5	5	5	4.6129	0.843699	0.1829
	1.5 Scheduling Management	5	5	5	5	4	5	3	5	5	5	5	5	5	5	1	5	4	4	2	5	4	5	5	2	5	3	4	4	5	3	5	4.29032	1.10132	0.256698
	1.6 Emergency Video Training	3	5	4	5	4	5	4	4	5	5	3	5	5	5	1	5	4	4	4	4	5	5	5	4	5	3	2	3	5	2	4	4.09677	1.07563	0.262556
2.Monitoring and early warning	2.1 Daily monitoring	4	5	5	5	4	5	3	5	5	5	5	5	5	5	1	5	4	4	2	5	4	5	5	2	5	2	4	5	5	5	5	4.32258	1.13687	0.263007
	2.2 Information Monitoring	4	5	5	5	3	5	3	5	4	5	5	5	5	4	1	5	4	4	5	5	4	5	5	3	5	2	4	5	5	5	5	4.35484	1.01812	0.233789
3.Emergency response	3.1 Event Registration	3	5	5	5	4	5	4	5	5	5	3	5	5	5	1	5	4	5	3	5	3	5	5	3	3	2	5	5	5	5	5	4.29032	1.10132	0.256698
	3.2 Task Management	5	5	5	5	4	5	4	5	5	5	4	5	5	5	1	5	4	5	4	5	4	5	5	4	3	2	4	5	5	3	5	4.3871	0.989189	0.225477
	3.3 Disposal Feedback	5	5	5	5	3	5	4	5	5	5	5	5	5	5	1	5	4	5	5	5	4	5	5	3	3	3	5	5	5	3	5	4.45161	0.994609	0.223427
	3.4 Event Correction	5	5	5	5	3	5	3	5	5	5	2	5	5	5	1	5	4	5	5	5	5	5	5	3	3	4	5	5	5	3	5	4.3871	1.08558	0.24745
	3.5 Reporting of sudden public health emergencies	5	5	5	5	3	5	3	5	5	5	5	5	5	5	1	5	4	5	2	5	4	5	5	5	4	4	5	5	5	5	5	4.51613	0.99569	0.220474
	3.6 Event Report	5	5	5	5	3	5	4	5	5	5	5	5	5	5	1	5	4	5	4	5	5	5	5	5	5	4	5	5	5	5	5	4.67742	0.83215	0.177908
	3.7 Investigation Summary	4	5	5	5	4	5	3	5	5	5	4	5	5	5	1	5	4	5	4	5	4	5	5	3	3	4	3	5	5	3	5	4.32258	0.979357	0.226568
	3.8 Response termination	5	5	5	5	4	5	3	5	5	5	4	5	5	5	1	5	4	5	4	5	4	5	5	4	3	4	5	5	5	3	5	4.45161	0.925156	0.207825
4.Decision analysis	4.1 Auxiliary decision-making for infectious diseases	3	5	5	5	3	1	3	5	5	4	1	5	5	5	1	5	4	5	5	5	3	5	4	5	4	4	4	3	5	5	5	4.09677	1.27423	0.311032
5.Event Management	5.1 Event Query and Management	4	5	5	5	4	3	4	5	5	4	1	5	5	5	1	5	4	5	4	5	3	5	5	4	3	5	5	3	5	3	5	4.19355	1.13782	0.271325
6.Reserve Management	6.1 Knowledge Data Statistics and Query	3	5	5	5	4	3	4	5	5	4	1	5	5	5	1	5	4	5	4	5	3	5	5	4	5	4	4	4	5	1	5	4.12903	1.23131	0.298208
S13 Table. Round 2 Delphi consultation results: Feasibility scores for first-level indicators in city and district systems.
First level indicator			Expert 1	Expert 2	Expert 3	Expert 4	Expert 5	Expert 6	Expert 7	Expert 8	Expert 9	Expert 10	Expert 11	Expert 12	Expert 13	Expert 14	Expert 15	Expert 16	Expert 17	Expert 18	Expert 19	Expert 20	Expert 21	Expert 22	Expert 23	Expert 24	Expert 25	Expert 26	Expert 27	Expert 28	Expert 29	Expert 30	Expert 31	Standard deviation	Mean	Coefficient of variation
1.Emergency preparedness			2	3	5	4	4	5	4	5	5	5	5	5	3	5	5	4	3	3	5	3	3	5	5	2	3	3	3	3	4	5	3	1.03071	3.93548	0.261902
2.Monitoring and early warning			1	3	4	3	4	5	2	5	5	4	5	5	5	5	3	4	3	5	5	4	3	5	4	3	2	3	3	3	3	5	4	1.10813	3.80645	0.291119
3.Emergency response			3	4	5	5	5	5	3	5	5	5	5	5	4	5	5	5	3	4	3	4	3	5	5	4	4	3	4	4	4	4	4	0.773207	4.25806	0.181587
4.Event Management			4	4	5	4	4	5	4	5	5	4	5	5	5	5	5	4	4	4	4	4	4	5	4	4	3	3	4	3	4	3	4	0.654184	4.19355	0.155998
5.Reserve Management			1	3	4	3	4	3	2	5	4	4	5	5	3	4	2	3	3	3	5	3	3	5	4	3	2	3	3	4	3	3	3	0.989189	3.3871	0.292046
6.System management			2	3	4	5	4	3	2	5	5	5	5	5	3	5	2	5	3	3	5	3	3	5	4	4	2	3	3	4	4	5	3	1.08657	3.77419	0.287896
S14 Table. Round 2 Delphi consultation results: Feasibility scores for first-level indicators in city, district, and town/street-level systems.
First level indicator			Expert 1	Expert 2	Expert 3	Expert 4	Expert 5	Expert 6	Expert 7	Expert 8	Expert 9	Expert 10	Expert 11	Expert 12	Expert 13	Expert 14	Expert 15	Expert 16	Expert 17	Expert 18	Expert 19	Expert 20	Expert 21	Expert 22	Expert 23	Expert 24	Expert 25	Expert 26	Expert 27	Expert 28	Expert 29	Expert 30	Expert 31	Standard deviation	Mean	Coefficient of variation
1.Emergency preparedness			2	3	5	4	4	5	4	5	5	5	5	5	3	5	1	4	3	3	5	3	3	5	5	2	3	3	3	3	4	5	3	1.13782	3.80645	0.298918
2.Monitoring and early warning			1	3	4	3	4	2	2	5	5	4	5	5	5	5	1	4	3	5	3	4	3	5	4	3	4	3	3	3	3	5	4	1.17042	3.64516	0.32109
3.Emergency response			3	4	5	5	5	3	3	5	5	5	5	5	4	5	1	5	3	4	2	4	3	5	5	4	3	3	4	4	4	4	4	1.0328	4	0.258199
4.Decision analysis			4	3	5	4	4	1	2	5	5	4	5	5	5	5	1	3	3	3	3	4	3	5	4	2	3	3	3	3	2	4	4	1.17866	3.54839	0.332169
5.Event Management			1	4	4	3	4	5	2	5	4	5	5	5	3	4	1	4	3	4	3	3	3	5	4	4	4	3	4	4	4	3	3	1.05035	3.64516	0.288148
6.Reserve Management			2	3	4	5	4	1	2	5	5	4	5	5	3	5	1	3	3	3	5	3	3	5	4	3	4	3	3	4	3	5	3	1.17684	3.58065	0.328666
S15 Table. Round 2 Delphi consultation results: Feasibility scores of second-level indicators in city and district systems.
First level indicator	Second level indicator	Expert 1	Expert 2	Expert 3	Expert 4	Expert 5	Expert 6	Expert 7	Expert 8	Expert 9	Expert 10	Expert 11	Expert 12	Expert 13	Expert 14	Expert 15	Expert 16	Expert 17	Expert 18	Expert 19	Expert 20	Expert 21	Expert 22	Expert 23	Expert 24	Expert 25	Expert 26	Expert 27	Expert 28	Expert 29	Expert 30	Expert 31	Mean	Standard deviation	Coefficient of variation
1.Emergency preparedness	1.1 Emergency duty (information)	3	4	5	5	3	5	3	5	5	5	5	5	5	5	5	5	3	4	5	4	5	5	5	5	3	5	4	3	5	5	4	4.45161	0.809885	0.181931
	1.2 Institutional Management	1	4	5	5	4	5	3	5	4	5	5	5	5	4	5	5	3	4	5	4	4	5	4	5	3	5	3	3	5	3	5	4.22581	0.990275	0.23434
	1.3 Team Management	1	4	5	5	3	5	2	5	4	5	5	5	5	4	5	5	5	4	5	4	5	5	5	5	3	5	4	3	5	3	5	4.32258	1.04521	0.241803
	1.4 Material Management	1	4	5	5	3	1	3	5	2	5	5	5	5	2	5	5	4	4	5	3	4	5	4	5	2	5	3	3	5	4	3	3.87097	1.28431	0.331781
	1.5 Knowledge materials	2	2	3	5	4	3	4	5	3	5	5	4	5	3	5	5	2	4	5	2	4	5	5	2	3	5	3	3	5	5	2	3.80645	1.19497	0.313933
	1.6 Form Management	2	2	5	5	4	5	2	5	5	5	5	5	5	5	5	5	3	4	5	3	3	5	4	3	2	5	4	4	5	4	3	4.09677	1.10619	0.270015
	1.7 Scheduling Management	4	3	5	5	3	5	3	5	5	5	5	5	5	5	5	5	5	4	5	5	4	5	4	4	2	5	4	5	5	4	5	4.48387	0.811212	0.180918
2.Monitoring and early warning	2.1 Daily monitoring	3	3	4	5	4	5	3	5	4	5	5	5	5	3	5	5	3	4	5	4	4	5	4	3	3	3	4	5	5	5	4	4.19355	0.833441	0.198744
	2.2 Information Monitoring	2	3	5	5	4	4	3	5	2	4	5	5	5	2	5	5	3	4	5	3	4	5	4	2	4	3	3	5	5	5	3	3.93548	1.09348	0.277852
3.Emergency response	3.1 Event Registration	3	4	5	5	4	5	1	5	5	5	5	5	5	5	5	5	4	4	1	3	5	5	5	4	3	4	4	5	5	5	3	4.25806	1.12451	0.264089
	3.2 Task Management	1	4	5	5	4	5	3	5	5	5	5	5	5	5	5	5	2	4	5	4	4	5	5	4	3	4	4	5	5	3	4	4.29032	1.00643	0.234582
	3.3 Disposal Feedback	2	4	5	5	4	5	2	5	5	5	5	5	5	5	5	5	4	4	5	3	4	5	5	3	3	4	5	5	5	3	3	4.29032	0.972747	0.22673
	3.4 Event Correction	5	4	5	5	4	5	2	5	5	5	5	5	5	5	5	5	5	4	4	4	5	5	5	3	1	4	4	5	5	3	4	4.3871	0.989189	0.225477
	3.5 Reporting of sudden public health emergencies	5	4	5	5	4	5	4	5	5	4	5	5	5	5	5	5	4	4	2	3	4	5	5	3	3	4	5	5	5	5	3	4.3871	0.843699	0.192314
	3.6 Event Report	3	4	5	5	3	5	3	5	5	5	5	5	5	5	5	5	2	4	5	2	2	5	4	2	2	4	4	5	5	5	2	4.06452	1.20928	0.297522
	3.7 Investigation Summary	5	4	5	5	4	5	3	5	5	5	5	5	5	5	5	5	3	4	5	4	3	5	5	4	2	4	4	5	5	3	4	4.3871	0.843699	0.192314
	3.8 Response termination	5	4	5	5	4	5	2	5	5	5	5	5	5	5	5	5	5	4	2	4	5	5	5	4	4	4	4	5	5	3	4	4.45161	0.850047	0.190953
4.Event Management	4.1 Event Query and Management	3	4	4	5	4	5	2	5	3	5	5	5	5	3	2	5	4	4	5	2	4	5	4	4	3	3	4	4	5	3	2	3.90323	1.04419	0.267519
5.Reserve Management	5.1 Knowledge Data Statistics and Query	2	3	3	5	4	4	4	5	2	5	5	5	5	2	1	5	4	4	5	2	4	5	4	3	3	3	3	4	5	1	2	3.6129	1.28264	0.355016
6.System management	6.1 Organizational Structure	1	4	5	5	3	3	2	5	4	5	5	5	4	4	1	5	4	4	4	2	4	5	4	3	2	3	3	4	5	5	2	3.70968	1.24348	0.335198
	6.2 Module Configuration	2	4	3	5	3	3	2	5	3	5	5	5	4	3	1	5	4	4	5	2	4	5	4	2	3	3	3	4	5	5	2	3.64516	1.19857	0.32881
S16 Table. Round 2 Delphi consultation results: Feasibility scores of second-level indicators in city, district, and town/street-level systems.
First level indicator	Second level Indicator	Expert 1	Expert 2	Expert 3	Expert 4	Expert 5	Expert 6	Expert 7	Expert 8	Expert 9	Expert 10	Expert 11	Expert 12	Expert 13	Expert 14	Expert 15	Expert 16	Expert 17	Expert 18	Expert 19	Expert 20	Expert 21	Expert 22	Expert 23	Expert 24	Expert 25	Expert 26	Expert 27	Expert 28	Expert 29	Expert 30	Expert 31	Mean value	Standard deviation	Coefficient of variation
1.Emergency preparedness	1.1 Emergency duty (information)	3	4	5	5	4	5	3	5	5	5	5	5	5	5	1	5	4	4	4	4	2	5	5	5	5	5	4	5	5	5	4	4.3871	0.989189	0.225477
	1.2 Institutional Management	1	3	5	5	4	5	4	5	3	5	5	5	5	3	1	5	4	4	5	4	2	5	4	4	1	5	3	5	5	3	5	3.96774	1.30343	0.328506
	1.3 Team Management	1	3	5	5	3	5	3	5	4	5	5	5	5	4	1	5	3	4	5	5	3	5	5	4	2	5	3	5	5	3	5	4.06452	1.23654	0.304228
	1.4 Knowledge materials	2	2	3	5	4	5	4	5	3	5	5	5	5	3	1	5	4	4	5	3	3	5	5	2	1	5	3	5	5	5	3	3.87097	1.31001	0.33842
	1.5 Scheduling Management	4	3	5	5	3	5	2	5	5	5	5	5	5	5	1	5	3	4	5	4	3	5	4	3	1	5	4	4	4	4	4	4.03226	1.16859	0.289809
	1.6 Emergency Video Training	3	1	4	4	4	5	2	5	4	4	5	5	4	4	1	4	4	4	5	2	2	5	3	3	1	5	3	3	3	4	2	3.48387	1.26151	0.362099
2.Monitoring and early warning	2.1 Daily monitoring	2	4	5	5	4	5	2	5	4	5	5	5	5	4	1	5	3	4	4	4	3	5	4	2	3	3	4	5	5	5	4	4	1.12546	0.281366
	2.2 Information Monitoring	1	4	5	5	3	5	2	5	2	5	5	5	5	2	1	5	3	4	3	3	3	5	4	2	1	3	4	5	5	2	3	3.54839	1.41041	0.397478
3.Emergency response	3.1 Event Registration	3	4	5	5	4	5	3	5	5	5	5	5	5	5	1	5	4	4	4	3	2	5	5	4	3	4	4	5	5	5	3	4.19355	1.04624	0.249489
	3.2 Task Management	1	4	5	5	4	5	3	5	5	5	5	5	5	5	1	5	4	4	3	4	2	5	5	4	3	4	4	5	5	3	4	4.09677	1.1649	0.284345
	3.3 Disposal Feedback	2	4	5	5	3	5	3	5	5	5	5	5	5	5	1	5	3	4	5	3	3	5	5	3	3	4	4	5	5	3	3	4.06452	1.12355	0.276429
	3.4 Event Correction	5	4	5	5	3	5	3	5	5	5	5	5	5	5	1	5	4	4	5	4	3	5	5	3	1	4	4	5	5	3	4	4.19355	1.13782	0.271325
	3.5 Reporting of sudden public health emergencies	5	4	5	5	3	5	3	5	5	5	5	5	5	5	1	5	3	4	5	3	3	5	5	3	3	4	5	5	5	5	3	4.25806	1.06357	0.249778
	3.6 Event Report	3	4	5	5	3	5	3	5	5	5	5	5	5	5	1	5	4	4	3	2	2	5	4	2	2	4	4	5	5	5	2	3.93548	1.26321	0.32098
	3.7 Investigation Summary	5	4	5	5	4	5	3	5	5	5	5	5	5	5	1	5	3	4	3	4	3	5	5	4	2	4	4	5	5	3	4	4.19355	1.04624	0.249489
	3.8 Response termination	5	4	5	5	4	5	4	5	5	5	5	5	5	5	1	5	3	4	3	4	3	5	5	4	4	4	4	5	5	3	4	4.29032	0.937854	0.218598
4.Decision analysis	4.1 Auxiliary decision-making for infectious diseases	2	3	3	5	3	5	2	5	3	4	5	5	5	3	1	5	4	5	3	2	3	5	4	1	2	3	3	3	3	3	2	3.3871	1.25638	0.370932
5.Event Management	5.1 Event Query and Management	3	4	4	5	4	5	3	4	3	5	5	5	5	3	1	5	4	4	3	2	3	5	4	4	2	3	4	3	4	3	2	3.67742	1.07663	0.292769
6.Reserve Management	6.1 Knowledge Data Statistics and Query	1	3	3	5	4	5	4	5	3	5	5	5	5	3	1	5	4	4	4	2	3	5	4	3	1	3	3	4	5	1	2	3.54839	1.36232	0.383926
S17 Table. Round 2 Delphi consultation results: Comprehensive score statistics for second-level indicators in city and district systems.
	Second level indicator	Mean	Standard deviation	Coefficient of variation
	1.1 Emergency duty (information)	4.51613	0.638799	0.141448
	1.2 Institutional Management	4.30645	0.862916	0.200377
	1.3 Team Management	4.40323	0.889001	0.201898
	1.4 Material Management	4.12903	0.957146	0.231809
	1.5 Knowledge materials	4.24194	0.656645	0.154798
	1.6 Form Management	4.32258	0.736528	0.170391
	1.7 Scheduling Management	4.53226	0.61827	0.136415
	2.1 Daily monitoring	4.40323	0.650889	0.147821
	2.2 Information Monitoring	4.29032	0.750269	0.174875
	3.1 Event Registration	4.43548	0.910512	0.205279
	3.2 Task Management	4.5	0.707107	0.157135
	3.3 Disposal Feedback	4.5	0.707107	0.157135
	3.4 Event Correction	4.46774	0.855721	0.191533
	3.5 Reporting of sudden public health emergencies	4.54839	0.711276	0.15638
	3.6 Event Report	4.43548	0.667607	0.150515
	3.7 Investigation Summary	4.41935	0.742706	0.168058
	3.8 Response termination	4.5	0.795822	0.176849
	4.1 Event Query and Management	4.27419	0.77286	0.18082
	5.1 Knowledge Data Statistics and Query	4.12903	0.865715	0.209665
	6.1 Organizational Structure	3.91935	0.949533	0.242268
	6.2 Module Configuration	3.91935	0.922829	0.235454
S18 Table. Round 2 Delphi consultation results: Comprehensive score statistics for second-level indicators in city, district, and town/street-level systems.
	Second level Indicator	Mean value	Standard deviation	Coefficient of variation
	1.1 Emergency duty (information)	4.45161	0.897727	0.201663
	1.2 Institutional Management	4.09677	1.01996	0.248967
	1.3 Team Management	4.22581	1.03954	0.245998
	1.4 Knowledge materials	4.24194	0.911692	0.214924
	1.5 Scheduling Management	4.16129	0.969425	0.232963
	1.6 Emergency Video Training	3.79032	0.882933	0.232944
	2.1 Daily monitoring	4.16129	1.05977	0.254674
	2.2 Information Monitoring	3.95161	1.08286	0.274029
	3.1 Event Registration	4.24194	0.982098	0.231521
	3.2 Task Management	4.24194	0.964978	0.227485
	3.3 Disposal Feedback	4.25806	0.982098	0.230644
	3.4 Event Correction	4.29032	1.03097	0.240302
	3.5 Reporting of sudden public health emergencies	4.3871	0.928347	0.211608
	3.6 Event Report	4.30645	0.909921	0.211293
	3.7 Investigation Summary	4.25806	0.964978	0.226624
	3.8 Response termination	4.37097	0.884757	0.202417
	4.1 Auxiliary decision-making for infectious diseases	3.74194	0.938713	0.250863
	5.1 Event Query and Management	3.93548	0.882628	0.224274
	6.1 Knowledge Data Statistics and Query	3.83871	1.05188	0.274019
